# Supplementary material for: 6H,13H-5,12:7,14-Dimethano­dinaphtho­[2,3-d:2,3-i][1,3,6,8]tetra­azecine
Source: Acta Crystallogr Sect E Struct Rep Online. 2012 Mar 14;68(Pt 4):o1061. doi: 10.1107/S1600536812010185 (PMC3344019; doi:10.1107/S1600536812010185)
Supplement: Supplementary file 1 [file e-68-o1061-sup1.cif]

##############################################################################
#                                                                            #
# This CIF contains the data in a paper accepted for publication in          #
# Acta Crystallographica Section E. It conforms to the requirements of       #
# Notes for Authors for Acta Crystallographica Section E, and has been       #
# peer reviewed under the auspices of the IUCr Commission on Journals.       #
#                                                                            #
# Full details of the Crystallographic Information File format               #
# are given in the paper "The Crystallographic Information File (CIF):       #
# a New Standard Archive File for Crystallography" by S. R. Hall, F. H.      #
# Allen and I. D. Brown [Acta Cryst. (1991), A47, 655-685].                  #
#                                                                            #
# The current version of the core CIF dictionary is obtainable from          #
# ftp://ftp.iucr.org/pub/cif_core.dic.                                       #
#                                                                            #
# Software is freely available for graphical display of the structure(s)     #
# in this CIF. For information consult the CIF software page                 #
# http://www.iucr.org/resources/cif/software.                                #
#                                                                            #
# This file may be used for bona fide research purposes within the           #
# scientific community so long as proper attribution is given to the journal # 
# article from which it was obtained.                                        #
#                                                                            #
##############################################################################
data_global
_audit_creation_method     'Jana2006 Version : 01/02/2012'
_journal_date_recd_electronic     2012-01-11
_journal_date_accepted     2012-03-07
_journal_name_full     'Acta Crystallographica, Section E'
_journal_year     2012
_journal_volume     68
_journal_issue      4
_journal_page_first     o1061
_journal_page_last     o1061
_journal_paper_category     QO
_journal_paper_doi     10.1107/S1600536812010185
_journal_coeditor_code     BG2445
_publ_contact_author_name     'Augusto Rivera'
_publ_contact_author_address
;
Universidad Nacional de Colombia, Sede Bogot\'a, Facultad de Ciencias,
Departamento de Qu\'imica, Grupo de Investigaci\'on S\'intesis de
Heterociclos, Cra 30 No.45-03, Bogot\'a, C\'odigo Postal 111321, Colombia
;
_publ_contact_author_email     'ariverau@unal.edu.co'
_publ_contact_author_fax     '(571)3165220'
_publ_contact_author_phone     '(571)3165000'
_publ_section_title
;\
6<i>H</i>,13<i>H</i>-5,12:7,14-Dimethanodinaphtho[2,3-<i>d</i>:2,3-<i>i</i>][1,\
3,6,8]tetraazecine
;
loop_
    _publ_author_name
    _publ_author_footnote
    _publ_author_address
    'Rivera, Augusto' .
;
Universidad Nacional de Colombia, Sede Bogot\'a, Facultad de Ciencias,
Departamento de Qu\'imica,
Grupo de Investigaci\'on S\'intesis de Heterociclos, Cra 30 No.45-03, Bogot\'a,
C\'odigo Postal 111321, Colombia
;
    'Maldonado, Mauricio' .
;
Universidad Nacional de Colombia, Sede Bogot\'a, Facultad de Ciencias,
Departamento de Qu\'imica,
Grupo de Investigaci\'on S\'intesis de Heterociclos, Cra 30 No.45-03, Bogot\'a,
C\'odigo Postal 111321, Colombia
;
    'R\'ios-Motta, Jaime' .
;
Universidad Nacional de Colombia, Sede Bogot\'a, Facultad de Ciencias,
Departamento de Qu\'imica,
Grupo de Investigaci\'on S\'intesis de Heterociclos, Cra 30 No.45-03, Bogot\'a,
C\'odigo Postal 111321, Colombia
;
    'Fejfarov\'a, Karla' .
;
Institute of Physics ASCR, v.v.i.,
Na Slovance 2
182 21 Praha 8
Czech Republic
;
    'Du\<sek, Michal' .
;
Institute of Physics ASCR, v.v.i.,
Na Slovance 2
182 21 Praha 8
Czech Republic
;
data_I
_chemical_name_systematic
;
1,12,14,25-
tetraazaheptacyclo[12.12.1.1^12,25^.0^2,11^.0^4,9^.0^15,24^.0^17,22^]octacosa-
2,4(9),5,7,10,15,17(22),18,20,23-decaene
;
_chemical_name_common
;
6<i>H</i>,13<i>H</i>-5:12,7:14-
Dimethanodinaphtho[2,3-<i>d</i>:2,3-<i>i</i>][1,3,6,8]tetraazecine
;
_chemical_formula_moiety     'C24 H20 N4'
_chemical_formula_sum     'C24 H20 N4'
_chemical_formula_structural     ?
_chemical_formula_analytical     ?
_chemical_formula_iupac     'C24 H20 N4'
_chemical_formula_weight     364.5
_chemical_melting_point     ?
_symmetry_cell_setting     tetragonal
_symmetry_space_group_name_H-M     'I -4 2 m'
_symmetry_space_group_name_Hall     'I -4 2'
loop_
    _symmetry_equiv_pos_site_id
    _symmetry_equiv_pos_as_xyz
    1 x,y,z
    2 -x,-y,z
    3 y,-x,-z
    4 -y,x,-z
    5 -x,y,-z
    6 x,-y,-z
    7 -y,-x,z
    8 y,x,z
    9 x+1/2,y+1/2,z+1/2
    10 -x+1/2,-y+1/2,z+1/2
    11 y+1/2,-x+1/2,-z+1/2
    12 -y+1/2,x+1/2,-z+1/2
    13 -x+1/2,y+1/2,-z+1/2
    14 x+1/2,-y+1/2,-z+1/2
    15 -y+1/2,-x+1/2,z+1/2
    16 y+1/2,x+1/2,z+1/2
_cell_length_a     7.1996(2)
_cell_length_b     7.1996(2)
_cell_length_c     17.4511(5)
_cell_angle_alpha     90
_cell_angle_beta     90
_cell_angle_gamma     90
_cell_volume     904.56(6)
_cell_formula_units_Z     2
_cell_measurement_reflns_used     3581
_cell_measurement_theta_min     5.06
_cell_measurement_theta_max     66.98
_cell_measurement_temperature     120
_cell_special_details     ?
_exptl_crystal_description     'irregular shape'
_exptl_crystal_colour     'yellow'
_exptl_crystal_size_max     0.453
_exptl_crystal_size_mid     0.222
_exptl_crystal_size_min     0.148
_exptl_crystal_density_diffrn     1.3376
_exptl_crystal_density_meas     ?
_exptl_crystal_density_method     'not measured'
_exptl_crystal_F_000     384
_exptl_absorpt_coefficient_mu     0.633
_exptl_absorpt_correction_type     multi-scan
_exptl_absorpt_process_details
;
(CrysAlis PRO; Agilent, 2010)
;
_exptl_absorpt_correction_T_min     0.50
_exptl_absorpt_correction_T_max     0.90
_exptl_special_details     ?
_diffrn_ambient_temperature     120
_diffrn_radiation_type     'Cu K\a'
_diffrn_radiation_wavelength     1.5418
_diffrn_radiation_source     'Enhance Ultra (Cu) X-ray Source'
_diffrn_radiation_monochromator     'mirror'
_diffrn_measurement_device_type
      'Agilent Xcalibur diffractometer with an Atlas (Gemini ultra Cu) detector'
_diffrn_measurement_device     'four-cycle diffractometer'
_diffrn_measurement_method     'Rotation method,  \w scans'
_diffrn_detector_area_resol_mean     10.3784
_diffrn_reflns_number     4873
_diffrn_reflns_av_R_equivalents     0.0254
_diffrn_reflns_av_sigmaI/netI     0.0081
_diffrn_reflns_theta_min     5.07
_diffrn_reflns_theta_max     67.05
_diffrn_reflns_theta_full     67.05
_diffrn_measured_fraction_theta_max     1
_diffrn_measured_fraction_theta_full     1
_diffrn_reflns_limit_h_min     -8
_diffrn_reflns_limit_h_max     8
_diffrn_reflns_limit_k_min     -8
_diffrn_reflns_limit_k_max     8
_diffrn_reflns_limit_l_min     -20
_diffrn_reflns_limit_l_max     20
_diffrn_reflns_reduction_process
;
Integration of the CCD images was done by program CrysAlisPro
(Agilent Technologies, 2010). The same program was used for indexing of the
crystal shape and absorption correction.
;
_diffrn_standards_number     0
_diffrn_standards_interval_count     ?
_diffrn_standards_interval_time     ?
_diffrn_standards_decay_%     .
loop_
    _diffrn_standard_refln_index_h
    _diffrn_standard_refln_index_k
    _diffrn_standard_refln_index_l
    ? ? ?
_refine_special_details
;
The refinement was carried out against all reflections. The conventional
<i>R</i>-factor is always based on <i>F</i>. The goodness of fit as well as
the weighted <i>R</i>-factor are based on <i>F</i> and <i>F</i>^2^ for
refinement carried out on <i>F</i> and <i>F</i>^2^, respectively. The
threshold expression is used only for calculating <i>R</i>-factors <i>etc</i>.
and it is not relevant to the choice of reflections for refinement.
The program used for refinement, Jana2006, uses the weighting scheme based on
the experimental expectations, see _refine_ls_weighting_details, that does not
force <i>S</i> to be one. Therefore the values of <i>S</i> are usually larger
than the ones from the <i>SHELX</i> program.
;
_reflns_number_total     273
_reflns_number_gt     268
_reflns_threshold_expression     'I>3\s(I)'
_refine_ls_structure_factor_coef     Fsqd
_refine_ls_R_factor_all     0.0274
_refine_ls_R_factor_gt     0.0270
_refine_ls_wR_factor_all     0.0767
_refine_ls_wR_factor_gt     0.0760
_refine_ls_wR_factor_ref     0.0767
_refine_ls_goodness_of_fit_all     1.85
_refine_ls_goodness_of_fit_ref     1.85
_refine_ls_restrained_S_all     ?
_refine_ls_number_reflns     273
_refine_ls_number_parameters     51
_refine_ls_number_restraints     0
_refine_ls_number_constraints     4
_refine_ls_hydrogen_treatment     refxyz
_refine_ls_weighting_scheme     sigma
_refine_ls_weighting_details     'w=1/(\s^2^(I)+0.0016I^2^)'
_refine_ls_shift/su_max     0.0027
_refine_ls_shift/su_mean     0.0009
_refine_diff_density_max     0.08
_refine_diff_density_min     -0.15
_refine_ls_extinction_method     'none'
_refine_ls_extinction_coef     ?
_refine_ls_abs_structure_details     ?
_refine_ls_abs_structure_Flack     ?
_refine_ls_abs_structure_Rogers     ?
loop_
    _atom_type_symbol
    _atom_type_scat_dispersion_real
    _atom_type_scat_dispersion_imag
    _atom_type_scat_source
    C 0.0181 0.0091 'International Tables Vol C tables 4.2.6.8 and 6.1.1.1'
    H 0.0000 0.0000 'International Tables Vol C tables 4.2.6.8 and 6.1.1.1'
    N 0.0311 0.0180 'International Tables Vol C tables 4.2.6.8 and 6.1.1.1'
_computing_data_collection
;
CrysAlis PRO (Agilent, 2010)
;
_computing_cell_refinement     'CrysAlis PRO (Agilent, 2010)'
_computing_data_reduction     'CrysAlis PRO (Agilent, 2010)'
_computing_structure_solution     'SIR2002 (Burla <i>et al.</i>, 2003)'
_computing_structure_refinement
                                 'JANA2006 (Pet\<r\'i\<cek <i>et al.</i>, 2006)'
_computing_molecular_graphics     'DIAMOND (Brandenburg & Putz, 2005)'
_computing_publication_material
                                 'JANA2006 (Pet\<r\'i\<cek <i>et al.</i>, 2006)'
loop_
    _atom_site_type_symbol
    _atom_site_label
    _atom_site_fract_x
    _atom_site_fract_y
    _atom_site_fract_z
    _atom_site_U_iso_or_equiv
    _atom_site_adp_type
    _atom_site_calc_flag
    _atom_site_refinement_flags
    _atom_site_occupancy
    _atom_site_symmetry_multiplicity
    _atom_site_disorder_assembly
    _atom_site_disorder_group
    N N1 0.86029(13) 0.13971(13) 0.04360(8) 0.0180(4) Uani d . 1 8 . .
    C C1 0.7560(2) 0 0 0.0187(4) Uani d . 1 8 . .
    C C2 0.92982(16) 0.07018(16) 0.11529(9) 0.0175(4) Uani d . 1 8 . .
    C C3 0.86239(18) 0.13761(18) 0.18326(11) 0.0194(4) Uani d . 1 8 . .
    C C4 0.9299(2) 0.0701(2) 0.25428(9) 0.0181(4) Uani d . 1 8 . .
    C C5 0.86279(18) 0.13721(18) 0.32562(11) 0.0221(4) Uani d . 1 8 . .
    C C6 0.93073(18) 0.06927(18) 0.39302(9) 0.0222(4) Uani d . 1 8 . .
    H H1 0.677(2) 0.0686(18) -0.0400(7) 0.0225 Uiso d T 1 16 . .
    H H3 0.760(2) 0.240(2) 0.1798(11) 0.0233 Uiso d T 1 8 . .
    H H5 0.760(2) 0.240(2) 0.3243(12) 0.0265 Uiso d T 1 8 . .
    H H6 0.886(2) 0.114(2) 0.4421(13) 0.0266 Uiso d T 1 8 . .
loop_
    _atom_site_aniso_label
    _atom_site_aniso_U_11
    _atom_site_aniso_U_22
    _atom_site_aniso_U_33
    _atom_site_aniso_U_12
    _atom_site_aniso_U_13
    _atom_site_aniso_U_23
    _atom_site_aniso_type_symbol
    N1 0.0174(5) 0.0174(5) 0.0191(8) 0.0016(7) 0.0002(4) -0.0002(4) N
    C1 0.0152(8) 0.0201(8) 0.0210(7) 0 0 0.0003(7) C
    C2 0.0158(5) 0.0158(5) 0.0208(9) 0.0001(7) -0.0016(5) 0.0016(5) C
    C3 0.0174(6) 0.0174(6) 0.0235(10) 0.0026(7) 0.0007(5) -0.0007(5) C
    C4 0.0168(6) 0.0168(6) 0.0208(8) -0.0015(7) -0.0008(5) 0.0008(5) C
    C5 0.0211(6) 0.0211(6) 0.0240(10) 0.0031(8) 0.0002(4) -0.0002(4) C
    C6 0.0234(6) 0.0234(6) 0.0196(7) 0.0012(8) 0.0007(5) -0.0007(5) C
loop_
    _geom_bond_atom_site_label_1
    _geom_bond_atom_site_label_2
    _geom_bond_site_symmetry_1
    _geom_bond_site_symmetry_2
    _geom_bond_distance
    _geom_bond_publ_flag
    N1 C1 . . 1.4680(13) ?
    N1 C1 . 3_665 1.4680(13) ?
    N1 C2 . . 1.437(2) ?
    C1 H1 . . 1.027(13) ?
    C1 H1 . 6_555 1.027(13) ?
    C2 C2 . 2_755 1.4292(17) ?
    C2 C3 . . 1.370(2) ?
    C3 C4 . . 1.417(2) ?
    C3 H3 . . 1.042(18) ?
    C4 C4 . 2_755 1.428(2) ?
    C4 C5 . . 1.420(2) ?
    C5 C6 . . 1.365(2) ?
    C5 H5 . . 1.047(18) ?
    C6 C6 . 2_755 1.4106(18) ?
    C6 H6 . . 0.97(2) ?
loop_
    _geom_angle_atom_site_label_1
    _geom_angle_atom_site_label_2
    _geom_angle_atom_site_label_3
    _geom_angle_site_symmetry_1
    _geom_angle_site_symmetry_2
    _geom_angle_site_symmetry_3
    _geom_angle
    _geom_angle_publ_flag
    C1 N1 C1 . . 3_665 115.64(9) ?
    C1 N1 C2 . . . 113.00(8) ?
    C1 N1 C2 3_665 . . 113.00(8) ?
    N1 C1 N1 . . 4_645 118.44(11) ?
    N1 C1 H1 . . . 107.8(7) ?
    N1 C1 H1 . . 6_555 105.1(7) ?
    N1 C1 H1 4_645 . . 105.1(7) ?
    N1 C1 H1 4_645 . 6_555 107.8(7) ?
    H1 C1 H1 . . 6_555 112.7(11) ?
    N1 C2 C2 . . 2_755 119.50(13) ?
    N1 C2 C3 . . . 120.43(11) ?
    C2 C2 C3 2_755 . . 120.06(14) ?
    C2 C3 C4 . . . 120.94(12) ?
    C2 C3 H3 . . . 116.7(11) ?
    C4 C3 H3 . . . 122.3(11) ?
    C3 C4 C4 . . 2_755 118.99(14) ?
    C3 C4 C5 . . . 122.26(13) ?
    C4 C4 C5 2_755 . . 118.74(14) ?
    C4 C5 C6 . . . 120.80(13) ?
    C4 C5 H5 . . . 117.5(11) ?
    C6 C5 H5 . . . 121.7(11) ?
    C5 C6 C6 . . 2_755 120.46(14) ?
    C5 C6 H6 . . . 121.7(10) ?
    C6 C6 H6 2_755 . . 117.8(10) ?
loop_
    _geom_hbond_atom_site_label_D
    _geom_hbond_atom_site_label_H
    _geom_hbond_atom_site_label_A
    _geom_hbond_site_symmetry_D
    _geom_hbond_site_symmetry_H
    _geom_hbond_site_symmetry_A
    _geom_hbond_distance_DH
    _geom_hbond_distance_HA
    _geom_hbond_distance_DA
    _geom_hbond_angle_DHA
    _geom_hbond_publ_flag
    C3 H3 Cg2 . . 12_545 1.042(18) 2.648(14) 3.6921(14) 178.2(15) y
    C5 H5 Cg1 . . 12_545 1.047(18) 2.652(14) 3.6979(14) 178.0(16) y
