# Supplementary material for: 6H,13H-5,12:7,14-Dimethano­dinaphtho­[2,3-d:2,3-i][1,3,6,8]tetra­azecine
Source: Acta Crystallogr Sect E Struct Rep Online. 2012 Mar 14;68(Pt 4):o1061. doi: 10.1107/S1600536812010185 (PMC3344019; doi:10.1107/S1600536812010185)
Supplement: Supplementary file 2 [file e-68-o1061-Isup2.hkl]

#
# h,k,l, Fc-squared, Fo-squared, sigma(Fo-squared) and status flag
#
data_I
_shelx_title                             '   '
_shelx_refln_list_code                   4
_shelx_F_calc_maximum                    141.27
_exptl_crystal_F_000                     384
_reflns_d_resolution_high                0.8372

loop_
 _symmetry_equiv_pos_as_xyz
 'x, y, z'
 '-x, -y, z'
 'y, -x, -z'
 '-y, x, -z'
 '-x, y, -z'
 'x, -y, -z'
 '-y, -x, z'
 'y, x, z'
 'x+1/2, y+1/2, z+1/2'
 '-x+1/2, -y+1/2, z+1/2'
 'y+1/2, -x+1/2, -z+1/2'
 '-y+1/2, x+1/2, -z+1/2'
 '-x+1/2, y+1/2, -z+1/2'
 'x+1/2, -y+1/2, -z+1/2'
 '-y+1/2, -x+1/2, z+1/2'
 'y+1/2, x+1/2, z+1/2'

_cell_length_a                           7.1996(2)
_cell_length_b                           7.1996(2)
_cell_length_c                           17.4511(5)
_cell_angle_alpha                        90
_cell_angle_beta                         90
_cell_angle_gamma                        90

_shelx_F_squared_multiplier              1.000

loop_
 _refln_index_h
 _refln_index_k
 _refln_index_l
 _refln_F_squared_calc
 _refln_F_squared_meas
 _refln_F_squared_sigma
 _refln_observed_status
   1   1   0 23756.70 19955.90    55.49 o
   0   2   0  1432.19  1384.22     9.26 o
   2   2   0   172.35   163.60     4.29 o
   1   3   0   795.31   784.59     9.06 o
   3   3   0  2224.13  2201.96    22.97 o
   0   4   0  2492.68  2558.12    39.32 o
   2   4   0     1.53     2.84     0.32 o
   4   4   0  2909.26  2948.73    23.92 o
   1   5   0  1122.84  1184.04     7.88 o
   3   5   0    55.15    71.03     1.28 o
   5   5   0   243.59   244.18     4.34 o
   0   6   0   226.56   230.17     5.37 o
   2   6   0   871.18   904.65     5.41 o
   4   6   0   100.66    87.87     1.78 o
   6   6   0   199.02   182.71     3.51 o
   1   7   0    58.55    62.82     1.77 o
   3   7   0  1011.83   979.52     6.71 o
   5   7   0    18.73    21.39     1.44 o
   0   8   0    31.54    28.20     1.88 o
   2   8   0   318.86   305.61     5.14 o
   0   1   1  2383.70  2227.42    14.88 o
   1   2   1  6840.68  6539.15    20.41 o
   0   3   1    89.81    91.96     2.02 o
   2   3   1  3771.22  3865.23    19.73 o
   1   4   1    50.18    54.47     0.75 o
   3   4   1  1123.88  1181.43     7.16 o
   0   5   1     5.21     5.25     0.34 o
   2   5   1    62.36    59.08     0.78 o
   4   5   1   771.33   722.13     4.58 o
   1   6   1   118.66   114.36     1.13 o
   3   6   1   136.84   131.69     2.30 o
   5   6   1   542.57   513.26     5.36 o
   0   7   1   172.25   180.28     2.00 o
   2   7   1    72.39    75.96     1.11 o
   4   7   1    35.40    36.33     0.72 o
   1   8   1    78.58    80.83     1.18 o
   3   8   1     5.31     5.20     0.50 o
   0   0   2   211.79   187.24     2.58 o
   1   1   2   693.72   701.74     6.16 o
   0   2   2    43.20    52.31     0.98 o
   2   2   2  1909.41  1775.17    14.38 o
   1   3   2     9.98     9.01     0.52 o
   3   3   2     9.69     9.58     0.42 o
   0   4   2   340.47   380.80     5.23 o
   2   4   2    27.61    27.82     0.45 o
   4   4   2    82.15    75.62     1.13 o
   1   5   2    88.05    94.95     0.90 o
   3   5   2     5.68     5.68     0.33 o
   5   5   2    36.69    37.50     0.95 o
   0   6   2    59.46    57.85     1.09 o
   2   6   2    74.32    75.68     1.06 o
   4   6   2     4.63     3.47     0.37 o
   6   6   2   154.42   152.75     2.28 o
   1   7   2    15.06    14.18     0.52 o
   3   7   2     0.62     0.64     0.29 <
   0   8   2   111.97   121.02     1.59 o
   2   8   2    24.60    22.02     0.64 o
   0   1   3  1590.89  1563.08    14.90 o
   1   2   3   829.43   812.55     5.62 o
   0   3   3    19.61    21.10     0.72 o
   2   3   3   421.65   415.16     3.06 o
   1   4   3     1.14     1.14     0.20 o
   3   4   3   310.79   308.86     1.76 o
   0   5   3    18.50    19.42     0.64 o
   2   5   3    15.50    14.71     0.40 o
   4   5   3   130.98   127.14     1.17 o
   1   6   3     5.01     4.46     0.39 o
   3   6   3    89.94    85.45     1.05 o
   5   6   3    53.92    55.77     0.87 o
   0   7   3   129.54   128.26     2.47 o
   2   7   3    36.54    38.48     0.77 o
   4   7   3     7.92     7.58     0.38 o
   1   8   3    62.39    61.36     1.38 o
   0   0   4   203.33   194.91     3.82 o
   1   1   4   736.74   750.09    10.40 o
   0   2   4   233.78   240.26     2.32 o
   2   2   4  1845.50  1848.90    16.21 o
   1   3   4    60.63    60.32     0.91 o
   3   3   4     5.37     7.48     0.37 o
   0   4   4   246.61   258.40     3.25 o
   2   4   4    60.07    59.00     0.64 o
   4   4   4   175.25   169.91     1.75 o
   1   5   4   165.94   171.47     1.24 o
   3   5   4    29.58    28.74     0.58 o
   5   5   4    62.88    66.26     1.21 o
   0   6   4    89.82    89.70     1.96 o
   2   6   4    95.92    96.34     1.37 o
   4   6   4     9.03     9.46     0.45 o
   1   7   4    44.62    43.79     0.85 o
   3   7   4     1.51     1.61     0.28 o
   0   8   4   195.06   196.47     3.02 o
   2   8   4    35.28    35.17     0.94 o
   0   1   5   670.30   659.95     4.94 o
   1   2   5   250.85   255.43     2.03 o
   0   3   5     3.68     4.95     0.61 o
   2   3   5   147.47   159.85     1.28 o
   1   4   5    18.33    16.93     0.35 o
   3   4   5   127.17   117.45     0.96 o
   0   5   5    39.84    40.03     0.81 o
   2   5   5    22.85    22.77     0.54 o
   4   5   5    65.02    63.81     0.98 o
   1   6   5     4.28     4.01     0.39 o
   3   6   5    58.22    56.23     0.80 o
   5   6   5    28.49    30.36     0.56 o
   0   7   5    79.62    73.07     1.94 o
   2   7   5    26.33    27.54     0.62 o
   4   7   5     1.68     2.41     0.25 o
   1   8   5    52.44    51.90     1.30 o
   0   0   6   765.33   740.18    16.24 o
   1   1   6  1032.41  1085.28    16.38 o
   0   2   6  1967.02  1994.54    16.09 o
   2   2   6  1843.42  2019.22    20.49 o
   1   3   6   726.82   786.10     6.86 o
   3   3   6   196.98   171.78     1.40 o
   0   4   6     0.37     0.96     0.34 <
   2   4   6   165.77   160.84     1.08 o
   4   4   6   833.09   829.02     5.71 o
   1   5   6   351.46   342.88     2.67 o
   3   5   6   201.41   214.17     1.70 o
   5   5   6   108.23   106.14     1.54 o
   0   6   6   623.13   675.50     8.94 o
   2   6   6   179.87   174.77     1.78 o
   4   6   6   104.71   101.43     1.27 o
   1   7   6   582.67   604.55     5.33 o
   3   7   6    70.91    70.40     0.94 o
   0   8   6  1041.44  1023.93     6.79 o
   0   1   7   200.31   222.34     3.21 o
   1   2   7   977.19  1100.48     8.17 o
   0   3   7   473.46   526.61     4.87 o
   2   3   7   152.24   159.91     1.01 o
   1   4   7  1155.21  1217.28     4.64 o
   3   4   7  1721.70  1744.73     6.76 o
   0   5   7    36.50    36.66     1.13 o
   2   5   7  2827.95  2844.22    16.52 o
   4   5   7   222.77   236.88     1.86 o
   1   6   7   889.57   905.91     7.06 o
   3   6   7   643.58   649.24     6.27 o
   5   6   7   113.46   140.55     1.94 o
   0   7   7    70.95    76.65     1.50 o
   2   7   7    98.42    97.73     1.36 o
   4   7   7    77.51    84.38     2.13 o
   1   8   7   185.62   184.05     1.90 o
   0   0   8   104.83   123.92     5.95 o
   1   1   8   515.16   575.92     6.88 o
   0   2   8  1924.62  2212.68    12.87 o
   2   2   8   356.33   388.43     2.61 o
   1   3   8  1015.31  1114.93     5.10 o
   3   3   8   667.48   678.79     5.65 o
   0   4   8  1554.39  1617.36     9.10 o
   2   4   8    45.89    44.79     0.64 o
   4   4   8   196.49   190.66     2.57 o
   1   5   8    62.05    60.39     0.83 o
   3   5   8   133.70   131.84     1.33 o
   5   5   8    99.26    99.94     1.62 o
   0   6   8  1047.49  1164.72    12.10 o
   2   6   8   507.39   502.62     4.40 o
   4   6   8   178.02   182.53     1.65 o
   1   7   8  1091.53  1140.97     7.73 o
   3   7   8    87.37    97.16     1.78 o
   0   1   9     3.40     5.81     1.73 o
   1   2   9    59.47    62.27     0.66 o
   0   3   9   175.70   180.08     2.22 o
   2   3   9   179.83   199.71     1.16 o
   1   4   9   162.11   165.89     1.34 o
   3   4   9   114.82   100.75     0.95 o
   0   5   9    94.70    91.94     1.69 o
   2   5   9   141.82   158.67     1.54 o
   4   5   9    60.37    54.22     0.98 o
   1   6   9    63.34    67.66     0.91 o
   3   6   9    41.63    43.97     0.87 o
   0   7   9     1.62     1.84     0.37 o
   2   7   9    13.28    13.13     0.38 o
   0   0  10    74.84    64.41     2.89 o
   1   1  10    49.98    49.98     0.84 o
   0   2  10    48.28    47.70     0.86 o
   2   2  10   244.83   253.56     2.29 o
   1   3  10    58.58    62.56     0.66 o
   3   3  10    82.50    75.75     1.24 o
   0   4  10   447.85   445.46     4.49 o
   2   4  10     5.05     4.54     0.38 o
   4   4  10    16.71    16.33     0.63 o
   1   5  10    15.73    13.51     0.42 o
   3   5  10     4.71     4.49     0.30 o
   5   5  10    24.43    23.23     0.86 o
   0   6  10    50.06    51.28     1.08 o
   2   6  10   124.54   125.83     1.17 o
   4   6  10     8.94     9.88     0.35 o
   1   7  10    52.44    56.49     0.90 o
   0   1  11    54.55    57.18     0.95 o
   1   2  11    34.99    34.01     0.54 o
   0   3  11   248.13   247.47     3.04 o
   2   3  11   140.37   151.90     1.48 o
   1   4  11   199.42   198.39     1.55 o
   3   4  11    88.28    80.27     0.96 o
   0   5  11   124.10   118.46     1.69 o
   2   5  11    72.51    79.17     1.10 o
   4   5  11    37.78    34.70     0.59 o
   1   6  11    47.43    49.50     0.72 o
   3   6  11    20.57    21.42     0.49 o
   0   7  11     6.60     7.63     0.50 o
   2   7  11     6.72     7.30     0.58 o
   0   0  12   108.92    90.22     3.63 o
   1   1  12     6.79     5.91     0.56 o
   0   2  12     1.15     1.40     0.31 o
   2   2  12   116.93   123.51     1.44 o
   1   3  12     2.22     2.22     0.36 o
   3   3  12    10.24     9.63     0.48 o
   0   4  12   182.61   171.83     1.82 o
   2   4  12     0.72     0.31     0.20 <
   4   4  12    80.95    81.63     1.22 o
   1   5  12     3.98     3.63     0.29 o
   3   5  12     1.57     1.45     0.23 o
   0   6  12     1.87     2.10     0.32 o
   2   6  12    60.75    64.72     0.82 o
   0   1  13   235.16   236.43     2.37 o
   1   2  13   283.78   285.38     1.86 o
   0   3  13   377.26   355.93     3.75 o
   2   3  13   402.68   414.64     2.90 o
   1   4  13   301.78   275.85     1.76 o
   3   4  13   206.48   200.01     1.25 o
   0   5  13   218.09   200.18     1.93 o
   2   5  13     5.22     5.86     0.36 o
   4   5  13   138.04   137.26     1.62 o
   1   6  13    27.58    27.32     0.47 o
   3   6  13     7.99    10.95     0.57 o
   0   0  14  3295.61  3359.72    36.73 o
   1   1  14  1567.48  1576.85    10.87 o
   0   2  14   159.74   158.81     1.88 o
   2   2  14  1047.63  1039.10     8.27 o
   1   3  14   161.44   136.44     1.44 o
   3   3  14   612.80   669.84     5.62 o
   0   4  14  1368.79  1376.21     8.07 o
   2   4  14     8.11     7.71     0.32 o
   4   4  14   218.76   228.15     3.10 o
   1   5  14   349.42   331.25     2.49 o
   3   5  14     9.44     7.97     0.41 o
   0   6  14    67.37    53.52     2.29 o
   2   6  14    55.25    53.24     0.88 o
   0   1  15   240.99   234.32     2.36 o
   1   2  15   838.77   858.19     5.73 o
   0   3  15    39.60    47.87     0.93 o
   2   3  15   908.19   840.14     3.67 o
   1   4  15    18.33    17.92     0.49 o
   3   4  15   257.80   255.27     1.87 o
   0   5  15     0.17     0.40     0.28 <
   2   5  15    68.22    78.91     1.19 o
   0   0  16   913.35   930.16    10.84 o
   1   1  16   198.73   198.57     2.31 o
   0   2  16    33.93    30.31     0.90 o
   2   2  16    20.68    17.39     0.73 o
   1   3  16     4.59     3.57     0.28 o
   3   3  16    24.72    28.59     0.76 o
   0   4  16     0.12     1.09     0.38 <
   2   4  16    28.81    25.77     0.53 o
   1   5  16    60.70    53.54     0.81 o
   0   1  17    12.10    13.39     0.66 o
   1   2  17    41.95    39.10     0.68 o
   0   3  17    33.79    38.15     1.02 o
   2   3  17    39.58    39.79     0.62 o
   1   4  17    30.43    31.08     0.58 o
   0   0  18   487.55   485.66     8.01 o
   1   1  18    95.86   103.82     1.53 o
   0   2  18    15.00    15.06     0.54 o
   2   2  18    53.49    53.00     1.06 o
   1   3  18     2.97     3.08     0.23 o
   3   3  18     8.00     9.05     0.65 o
   0   4  18     5.02     6.03     0.41 o
   0   1  19     7.26     7.02     0.39 o
   1   2  19    18.82    18.66     0.38 o
   0   3  19    10.15    12.21     0.49 o
   0   0  20   134.89   123.66     4.97 o
   1   1  20    71.35    85.74     1.19 o
   0   2  20    42.33    53.83     1.04 o
